# Supplementary material for: D/H ratios of the inner Solar System
Source: Philos Trans A Math Phys Eng Sci. 2017 Apr 17;375(2094):20150390. doi: 10.1098/rsta.2015.0390 (PMC5394254; doi:10.1098/rsta.2015.0390)
Supplement: SM_DH of Martian igneous minerals [file rsta20150390supp1.xls]

## Sheet: Previously published DH
Shergottites									ALH 84001									Chassigny									Nakhlites
Sample	QUE94201 (depleted)		dD (‰)	2s uncertainty	water content (wt %)				Sample	ALH 84001		dD (‰)	2s uncertainty	water content (wt %)	2s uncertainty			Sample	Chassigny		dD (‰)	2s uncertainty	water content (wt %)	2s uncertainty			Sample	Nakhla		dD (‰)	2s uncertainty	water content (wt %)	2s uncertainty
Mineral	apatite								Mineral	Felspathic glass								Mineral	Apatite								Mineral	apatite
Method	SIMS								Method	SIMS								Method	SIMS								Method	SIMS
QUE,5, grain 1, spot 1			1683	134	0.53				FG 1			1234	48	0.109	250			AP 1			811	23	0.213	0.009			ap 20b 1			188	62	0.47	0.02
QUE,5, grain 1, spot 2			1778	136	0.64				FG 2			1620	43	0.0905	120												ap 20b 1_2			-78	62	0.46	0.02
QUE,5, grain 1, spot 3			2058	114	0.55				FG 3			1738	36	0.076	130												ap 20b 2			19	62	0.1	0.02
QUE,5, grain 1, spot 4			2138	124	0.42				FG 4			1074	16	0.72	1100				Melt Inclusions								ap 20c 1			151	62	0.64	0.02
QUE,5, grain 2, spot 1			1818	146	nd				FG 5			1152	28	0.117	230			MI 1			185	21	0.274	0.012
QUE,5, grain 2, spot 2			2336	166	0.42				FG 6			1174	20	0.216	760			MI 2			166	23	0.1292	0.0082
QUE,5, grain 3, spot 1			2778	190	0.38				FG 7			1667	41	0.109	120			MI 3			95	24	0.194	0.008
QUE,5, grain 4, spot 1			2701	188	0.27				FG 8			1195	20	0.158	200			MI 4			225	20	0.317	0.017
QUE,5, grain 5, spot 1			3565	228	0.22				FG 9a			1590	16	0.181	300
QUE,38, grain 1, spot 1			2288	130	nd				FG 9b			1328	23	0.225	660
QUE,38, grain 1, spot 1 (2)			2157	136	nd				FG10			1334	47	0.138	280			Mineral	Kaersutite amphibole		dD (‰)	2s error	water content (wt %)	error (2 s?)
									FG11			1116	30	0.0316	77			Method	SIMS
									Mineral	apatite								USNM 624-1			897	81	0.58
Sample	Shergotty (enriched)		dD (‰)	2s uncertainty	water content (wt %)	2s uncertainty			AP 1a			751	19	0.221	290			USNM 624-1			1425	71	0.58
Mineral	Feldspathic glass																	USNM 624-1			823	81	0.58
Method	SIMS								Mineral	Apatite								USNM 624-1			1043	72	0.58
									Method	SIMS								USNM 624-1			1014	101	0.58
FG 1			1577	64	0.0089	0.0006												USNM 624-1			987	40	0.58
FG 2a			669	67	0.005	0.0004			Gr6			2988	138	0.08				UH 106			1338	42	0.58
FG 2b			646	71	0.005	0.0004												UH 106			1253	42	0.58
FG 3			398	67	0.0054	0.0004												UH 106		(biotite)	1879	48	0.58
FG 4			1394	79	0.0063	0.0004
FG 5			701	82	0.0072	0.0005												Sample	NWA 2737		dD (‰)	2s uncertainty	water content (wt %)	2s uncertainty
FG 6			688	34	0.0041	0.0004												Mineral	Amphibole
FG 7			877	34	0.0057	0.0006												Method	SIMS
FG 8			-15	56	0.0044	0.0003
FG 9			-9	57	0.005	0.0004												1			3700	100	0.147	0.008
FG 10a			-84	55	0.0047	0.0003												2			4100	160	0.06	0.008
FG 10b			-83	53	0.0057	0.0004
FG 11			-106	67	0.0046	0.0003
FG 12			97	24	0.0057	0.0006
FG 13			80	39	0.0049	0.0005
FG 14			-79	36	0.0029	0.0003
Mineral	kaersutite amphibole
Method	SIMS
USNM 321-1			512	89	0.15
Mineral	Apatite
Method	SIMS
sh7			4606	50	0.3
sh8			4590	67	0.45
Mineral	Apatite
Method	SIMS
ap 1			3563.38	11.7942	0.619393	0.01
ap1_2			3931.21	13.0538	0.53796	0.01
ap 2			3266.78	11.0905	0.647075	0.01
ap 8			2952.98	10.3986	0.696081	0.01
ap 9			3515.78	11.2763	0.658914	0.01
Sample	Zagami (enriched)		dD (‰)	2s uncertainty	water content (wt %)	2s uncertainty
Mineral	Feldspathic glasses
Method	SIMS
FG 1			1243	73	0.0055	0.0004
FG 2			1886	63	0.009	0.0006
FG 3			2214	51	0.0059	0.0007
FG 4			1645	37	0.0032	0.0004
FG 5			687	36	0.0022	0.0002
FG 6			945	51	0.0021	0.0002
FG 7			2282	40	0.0045	0.0005
FG 8			1311	46	0.0031	0.0003
FG 9			617	52	0.0016	0.0002
FG 10			1156	48	0.0018	0.0002
FG 11			579	47	0.0011	0.0001
FG 12			1101	67	0.0012	0.0001
FG 13			1571	47	0.002	0.0002
	kaersutite amphibole
UNM 991			1672	57	0.15
UNM 991			1498	62	0.15
	Apatite
UH 234			4053	174	0.35
UH 234			4358	185	0.35
UH 234			3146	144	0.35
UH 234			3749	164	0.35
UH 234			2962	139	0.35
UH 234			3609	160	0.35
UH 234			2963	141	0.35
Sample	SaU 005		dD (‰)	2s uncertainty	water content (wt %)	2s uncertainty
Mineral	Feldspathic glasses
Method	SIMS
FG 1			-105	17	0.19	0.021
FG 2			3260	40	1.74	0.19
FG 3			-52	16	7.62	0.84
FG 4			-31	16	1.8	0.2
FG 5			743	31	0.0177	0.002
FG 6			974	40	0.0065	0.0007
FG 7			464	56	0.0048	0.0005
FG 8			928	29	0.0257	0.0028
FG 9			2633	44	0.0104	0.0012
FG 10			1520	53	0.007	0.0008
FG 11			756	61	0.0047	0.0005
FG 12			1509	53	0.0052	0.0006
FG 13			91	53	0.0032	0.0004
FG 14			1758	59	0.0058	0.0006
FG 15			1615	42	0.0108	0.0012
FG 16			1679	62	0.0058	0.0007
FG 17			2391	43	0.0114	0.0013
Sample	DaG 476		dD (‰)	2s uncertainty	water content (wt %)	2s uncertainty
Mineral	Feldspathic glasses
Method	SIMS
FG 1			352	18	0.111	0.012
FG 2			750	27	0.0249	0.0028
FG 3			2347	85	0.004	0.0005
FG 4			773	21	0.0492	0.0054
Sample	Los Angeles (enriched)		dD (‰)	2s uncertainty	water content (wt %)
Mineral	Apatite
Method	SIMS
748-4core			4120	71	0.26
748-4rim			4340	54	0.24
748-4rim			4348	62	0.18
748-4crack			2876	106	0.42
748-3,54			4122	53	0.57
748-3,80			3947	73	0.46
750-11,1			3475	71	nd
750-11,2			3468	59	0.62
750-11,2crack			2794	65	0.44
Sample	EETA 79001		dD (‰)	2s uncertainty	water content (wt %)	2s uncertainty
Mineral	Feldspathic glasses from lithology B and C
Method	SIMS
79001-FG-1	C		1709	78	0.0142	0.0014
79001-FG-2	B		1540	100	0.0128	0.0011
79001-FG-3	B		1589	67	0.0111	0.0017
79001-FG-4	C		2753	41	0.0101	0.0015
79001-FG-5	C		2087	49	0.0074	0.0007
79001-FG-6	C		1717	61	0.0108	0.0012
	Apatite
79001-AP-1			146	25	0.116	0.01
Sample	ALHA 77005 (intermediate)		dD (‰)	2s uncertainty	water content (wt %)	2s uncertainty
Mineral	Feldspathic glasses
Method	SIMS
77005-FG-1c			2536	89	0.0098	0.001
77005-FG-2			2370	73	0.0086	0.0009
77005-FG-3			2170	120	0.0091	0.0009
77005-FG-4			1820	140	0.0147	0.0026
77005-FG-5c			4021	68	0.0095	0.0011
77005-FG-6			2266	53	0.0388	0.0043
77005-FG-7			1892	63	0.0126	0.0014
77005-FG-8c			4091	77	0.0061	0.0007
77005-FG-9c			3785	47	0.0178	0.002
77005-FG-10			982	24	0.093	0.01
77005-FG-11			4214	67	0.008	0.0009
77005-FG-12			3245	67	0.0074	0.0008
Melt inclusions
77005-IN-1			304	67	0.00011	2e-05
77005-IN-2			293	80	0.00012	3e-05
77005-IN-3			-18	25	7.4e-05	1.3e-05
77005-IN-4			-8	23	0.0357	0.0041
77005-IN-5			-106	15	0.177	0.02
Sample	GRV 020091 (enriched)		dD (‰)	2s uncertainty	water content (wt %)	2s uncertainty
Mineral	Melt Inclusion glass
Method	SIMS
1			5882	48	0.6557	0.0208
2			5507	44	1.03	0.1222
3			5392	48	0.752	0.0235
4			5231	56	0.645	0.0247
5			5306	62	0.1105	0.0258
6			5601	58	0.7504	0.0857
7			5635	49	0.7019	0.0517
8			5581	51	0.4053	0.0183
9			4843	66	0.1384	0.0054
10			5752	58	0.4308	0.0312
11			5404	58	0.4371	0.0144
12			4838	118	0.0332	0.0027
13			5159	116	0.0321	0.0025
14			5089	113	0.0318	0.0023
15			4342	146	0.0456	0.0021
16			5502	67	0.2348	0.0208
17			5299	99	0.3354	0.0134
18			5343	99	0.0396	0.003
19			5224	105	0.0412	0.0032
20			4967	154	0.0534	0.0162
21			5167	100	0.0433	0.0036
22			4810	47	0.6283	0.0494
23			5282	59	0.7786	0.0265
24			5544	91	0.0545	0.0066
25			5770	60	0.1963	0.0453
26			5123	150	0.0531	0.0031
1			5845	68	0.4376	0.0125
2			5339	68	0.3961	0.0113
3			4575	162	0.009	0.0005
4			4356	144	0.0154	0.0009
5			5587	65	0.6442	0.0192
6			5862	65	0.6508	0.0176
7			4973	97	0.0436	0.0013
8			4917	95	0.0457	0.0013
9			5250	65	0.6398	0.0251
10			5254	65	0.537	0.0192
11			4925	136	0.0134	0.0012
12			4829	68	0.6372	0.0315
	Melt inc profiles	distance (µm)
1		4	5497	65	0.5139	0.0224
1		10	5551	72	0.1903	0.0107
1		18	3997	120	0.017	0.0007
1		23	3386	126	0.0184	0.0007
1		33	3791	117	0.0172	0.0007
1		43	5557	71	0.2031	0.0084
1		48	5519	65	0.5337	0.02
2		40	5800	68	0.3695	0.0099
2		31	5784	78	0.134	0.0038
2		22	5042	99	0.046	0.0013
2		13	5422	88	0.069	0.0021
2		7	6034	72	0.2342	0.0063
	apatite
1			1659	104	0.1856	0.028
2			737	107	0.102	0.0248
3			2671	81	0.206	0.0354
4			4239	81	0.2999	0.052
5			3589	76	0.3793	0.0718
6			3567	72	0.3613	0.0595
7			3713	95	0.5762	0.0755
8			2900	101	0.3537	0.0758
Sample	Yamato 980459 (depleted)		dD (‰)	2s uncertainty	water content (wt %)	2s uncertainty
Mineral	Melt Inclusion glass
Method	SIMS
			275	10	0.0146	0.0002
Sample	LAR 06319 (enriched)		dD (‰)	2s uncertainty	water content (wt %)	2s uncertainty
Mineral	Melt Inclusion glass
Method	SIMS
			5079	11	0.1872	0.0013
